# Supplementary material for: Symptoms, the GerdQ score and patients’ characteristics do not predict gastroesophageal reflux disease in patients with proton-pump-inhibitor-refractory reflux symptoms—results from a large prospective database
Source: PeerJ. 2023 Feb 21;11:e14802. doi: 10.7717/peerj.14802 (PMC9951796; doi:10.7717/peerj.14802)
Supplement: Supplemental Information 1 [file peerj-11-14802-s001.csv]

GES	ALT	BMI	HIA	HHN	NERD	ERD	BRT	GERD	HIA_dich	HHN_dich	RGT_dich	NERD_123
0	58	19	0	0	3	0	0	1	0	0	1	3
1	67	27	3	4	0	1	0	1	1	1	1
1	63	37	0	0	1	0	0	1	0	0	1	1
1	51	38	2	3	1	0	0	1	1	1	1	1
0	38	27	0	0	2	0	0	1	0	0	1	2
1	56	18	1	1	3	0	0	1	1	1	1	3
1	61	21	3	3	0	1	0	1	1	1	1
1	31	23	0	2	1	0	0	1	0	1	1	1
0	76	29	3	8	1	0	0	1	1	1	1	1
1	55	23	1	2	1	0	0	1	1	1	1	1
1	57	24	2	2	3	0	0	1	1	1	1	3
0	33	30	0	0	2	0	0	1	0	0	1	2
0	81	22	1	2	0	1	0	1	1	1	1
0	65	31	0	0	0	1	0	1	0	0	1
0	39	25	3	3	0	1	1	1	1	1	1
1	40	20	0	0	3	0	0	1	0	0	0	3
1	52	20	0	0	2	0	0	1	0	0	0	2
0	65	27	1	1	0	1	1	1	1	1	1
1	56	30	0	0	1	0	0	1	0	0	0	1
0	61	30	1	1	3	0	0	1	1	1	1	3
0	71	28	5	5	0	2	0	1	1	1	1
0	37	30	0	0	0	1	0	1	0	0	1
1	39	22	3	3	1	0	0	1	1	1	1	1
1	72	24	0	0	3	0	0	1	0	0	1	3
1	39	21	0	0	3	0	0	1	0	0	1	3
1	37	31	6	6	0	1	0	1	1	1	1
1	52	23	0	0	3	0	0	1	0	0	1	3
0	71	32	1	1	0	1	0	1	1	1	1
0	75	31	0	0	0	0	0	0	0	0	1
0	47	30	0	0	0	1	0	1	0	0	1
1	86	32	2	2	0	1	0	1	1	1	1
0	40	29	4	4	3	0	1	1	1	1	1	3
1	58	25	0	0	1	0	0	1	0	0	1	1
0	37	24	0	0	0	1	0	1	0	0	1
1	58	32	3	2	0	2	1	1	1	1	1
0	68	25	0	0	0	1	1	1	0	0	1
0	65	25	3	3	0	1	1	1	1	1	0
0	65	28	0	0	3	0	0	1	0	0	0	3
1	37	23	0	0	3	0	0	1	0	0	1	3
0	48	26	0	0	0	2	0	1	0	0	1
1	30	23	1	1	2	0	0	1	1	1	1	2
1	63	27	3	1	0	2	0	1	1	1	1
0	43	28	2	3	0	1	0	1	1	1	1
0	41	28	3	2	0	1	0	1	1	1	1
0	59	22	3	3	0	1	0	1	1	1	1
1	79	23	5	5	0	1	0	1	1	1	1
1	43	21	2	0	0	1	1	1	1	0	0
0	48	31	6	6	0	1	0	1	1	1	1
0	47	27	4	4	0	1	0	1	1	1	1
0	71	32	1	1	0	1	0	1	1	1	1
0	33	26	1	1	0	1	0	1	1	1	0
0	28	29	2	2	0	1	0	1	1	1	1
0	67	26	0	3	0	0	0	0	0	1	1
1	65	24	2	2	0	1	1	1	1	1	1
1	29	23	0	0	2	0	0	1	0	0	1	2
0	68	34	4		0	1	0	1	1		1
0	58	20	2	2	1	0	0	1	1	1	1	1
0	32	23	6	6	0	1	0	1	1	1	1
0	70	17	0	0	1	0	1	1	0	0	1	1
0	73	27	2	2	0	0	1	0	1	1	1
0	58	25	0	0	1	0	0	1	0	0	1	1
0	35	22	0	0	0	0	0	0	0	0	0
1	51	26	3	3	0	1	0	1	1	1	1
0	27	24	3	3	0	1	0	1	1	1	0
0	31	25	3	4	0	1	0	1	1	1	1
0	47	28	0	0	0	1	1	1	0	0	1
1	70	28	6	6	0	2	1	1	1	1	1
1	40	26	0	0	1	0	0	1	0	0	0	1
0	66	25	4	3	0	1	0	1	1	1	0
1	47	22	0	0	3	0	0	1	0	0	1	3
0	47	27	3	3	0	1	0	1	1	1	1
1	59	23	4		2	0	0	1	1		1	2
0	21	23	1		0	1	0	1	1		1
0	15	16	0	0	1	0	0	1	0	0	1	1
0	85	26	2	2	0	1	0	1	1	1	1
1	65	28	2	2	0	1	0	1	1	1	1
1	70	25	0	0	0	0	0	0	0	0	1
0	59	21	3	0	0	0	0	0	1	0	1
0	81	28	0	0	0	1	0	1	0	0	1
0	53	26	4	3	0	1	1	1	1	1	1
1	71	20	0	0	1	0	0	1	0	0	1	1
1	59	21	0	1	1	0	0	1	0	1	1	1
1	67	28	2	2	1	0	0	1	1	1	1	1
0	27	22	1	1	3	0	0	1	1	1	1	3
0	32	22	0	0	0	1	0	1	0	0	1
1	32	38	2	2	0	1	0	1	1	1	1
0	27	25	0	0	0	1	0	1	0	0	1
0	68	24	0	0	0	0	0	0	0	0	1
0	37	27	1	1	1	0	0	1	1	1	1	1
1	35	30	0	0	0	0	0	0	0	0	1
1	31	25	2	1	0	1	0	1	1	1	0
1	64	26	0	0	3	0	0	1	0	0	1	3
1	60	30	1	1	1	0	0	1	1	1	1	1
0	39	19	0		0	1	1	1	0		1
1	36	21	1	1	3	0	0	1	1	1	1	3
1	64	27	2	2	0	1	0	1	1	1	1
0	61	28	0		0	1	0	1	0		1
1	39	38	2	2	0	1	1	1	1	1	1
0	45	26	2	2	0	1	0	1	1	1	1
1	75	27	1	1	0	1	0	1	1	1	1
1	57	32	2	2	2	0	1	1	1	1	1	2
1	64	30	6	6	0	2	0	1	1	1	1
1	67	22	0	0	0	0	0	0	0	0	0
0	61	27	2	1	0	1	0	1	1	1	1
0	54	26	2		0	1	1	1	1		1
1	33	25	1	1	3	0	0	1	1	1	1	3
0	44	29	2	0	0	1	1	1	1	0	1
0	36	22	1		0	1	0	1	1		1
0	49	24	0	0	0	1	0	1	0	0	1
1	34	23	0	0	0	1	0	1	0	0	1
0	49	23	0	0	0	1	0	1	0	0	1
0	70	29	1	1	0	1	0	1	1	1	0
0	40	26	1	2	0	1	1	1	1	1	1
0	36	23	3	3	0	1	1	1	1	1	1
1	68	25	2	2	0	1	0	1	1	1	1
0	64	31	1	2	0	1	1	1	1	1	1
1	74	19	0	1	1	0	0	1	0	1	1	1
0	54	29	5	4	0	2	1	1	1	1	1
1	65	43	4	4	0	2	0	1	1	1	1
1	65	36	2	2	0	1	0	1	1	1	1
1	56	20	6	3	0	1	1	1	1	1	1
0	78	26	2	2	0	1	0	1	1	1	0
0	63	29	5	2	0	2	1	1	1	1	1
0	39	24	0	0	3	0	0	1	0	0	1	3
1	57	37	4	4	0	1	0	1	1	1	1
1	52	25	3	0	0	1	1	1	1	0	1
1	54	42	2	2	3	0	0	1	1	1	1	3
1	36	25	0	0	1	0	0	1	0	0	1	1
1	68	29	2	2	0	1	1	1	1	1	1
0	21	19	2	2	0	1	0	1	1	1	1
0	53	26	2	2	0	1	0	1	1	1	0
0	64	29	3	3	1	0	1	1	1	1	1	1
0	29	22	0	0	0	0	0	0	0	0	0
0	66	28	2	2	0	1	0	1	1	1	1
0	64	31	0	0	0	0	0	0	0	0	1
0	70	23	2	0	0	1	0	1	1	0	1
1	72	29	2	4	0	2	0	1	1	1	1
1	49	35	0	0	0	1	0	1	0	0	1
0	57	34	5	5	0	1	2	1	1	1	1
1	68	27	5	5	0	2	2	1	1	1	1
1	62	29	1	1	0	0	1	0	1	1	1
1	68	31	10	10	0	1	1	1	1	1	1
1	57	30	0	0	0	1	0	1	0	0	1
1	45	27	0	0	1	0	0	1	0	0	0	1
1	40	21	0	0	3	0	0	1	0	0	0	3
1	30	26	1	0	0	1	0	1	1	0	1
1	58	27	0	0	2	0	0	1	0	0	1	2
0	15	20	0	0	0	1	0	1	0	0	1
1	29	32	0	0	0	0	0	0	0	0	1
1	59	29	0	0	0	1	0	1	0	0	1
0	51	28	1	1	0	1	0	1	1	1	1
0	65	25	0	0	3	0	0	1	0	0	1	3
0	54	28	0	0	0	1	0	1	0	0	1
1	21	24	1	0	0	1	0	1	1	0	1
1	44	36	1	0	0	1	0	1	1	0	1
0	63	24	4	0	0	1	0	1	1	0	1
1	76	24	5	5	0	2	0	1	1	1	0
0	71	28	8	8	0	1	0	1	1	1	1
1	41	32	3	3	0	1	0	1	1	1	1
0	58	25	1	1	0	1	1	1	1	1	0
1	66	26	1	1	0	1	0	1	1	1	1
1	60	30	1	1	0	1	0	1	1	1	1
0	21	23	0	0	2	0	0	1	0	0	1	2
0	75	30	0	0	0	1	0	1	0	0	0
0	54	24	1	1	0	1	0	1	1	1	1
0	51	27	4	4	0	2	0	1	1	1	0
1	71	24	1	1	3	0	0	1	1	1	1	3
0	48	28	1	2	0	1	1	1	1	1	1
0	27	22	2	2	0	1	0	1	1	1	0
1	49	22	5	5	0	1	0	1	1	1	1
1	24	27	0	0	0	1	0	1	0	0	1
0	45	25	1	1	0	1	1	1	1	1	1
0	60	21	1	1	1	0	0	1	1	1	1	1
1	67	36	5	5	0	2	0	1	1	1	1
1	69	25	0	0	0	1	0	1	0	0	0
0	39	26	0	0	0	2	0	1	0	0	1
1	31	20	0	0	1	0	0	1	0	0	1	1
0	80	20	0	2	0	1	0	1	0	1	1
1	54	23	3	3	0	1	0	1	1	1	1
0	59	25	5	5	0	2	0	1	1	1	1
1	64	19	0	0	2	0	0	1	0	0	1	2
1	49	44	3	3	0	2	1	1	1	1	1
0	53	31	2	2	0	1	0	1	1	1	0
0	52	30	2	2	0	2	0	1	1	1	1
1	66	27	0	0	0	0	0	0	0	0	0
1	50	34	0	0	2	0	0	1	0	0	1	2
1	61	25	3	3	1	0	0	1	1	1	1	1
1	37	24	2	2	0	1	0	1	1	1	1
0	48	21	0	0	0	0	0	0	0	0	0
1	49	23	0	0	0	0	0	0	0	0	0
0	43	25	2	0	1	0	1	1	1	0	1	1
0	58	32	0	0	0	0	0	0	0	0	1
1	64	21	1	0	3	0	1	1	1	0	1	3
1	74	24	4	0	0	2	1	1	1	0	0
0	22	24	0	0	0	1	0	1	0	0	1
0	67	26	0	0	1	0	0	1	0	0	1	1
0	47	30	2	2	0	1	0	1	1	1	1
0	64	41	0	0	0	1	0	1	0	0	1
0	59	29	2	0	0	1	0	1	1	0	1
0	66	25	0	0	0	1	0	1	0	0	1
0	39	25	0	0	1	0	0	1	0	0	0	1
1	53	25	2	2	0	1	0	1	1	1	1
1	63	39	0	0	0	1	0	1	0	0	1
1	49	28	4	0	0	1	1	1	1	0	1
0	26	26	2	0	0	1	0	1	1	0	0
0	37	25	0	0	0	0	0	0	0	0	1
1	26	21	0	0	0	0	0	0	0	0	1
1	67	27	5	5	0	2	2	1	1	1	1
0	54	31	0	0	1	0	0	1	0	0	1	1
0	84	19	0	0	1	0	0	1	0	0	1	1
0	56	33	5	0	0	2	0	1	1	0	1
0	44	23	0	0	2	0	0	1	0	0	1	2
0	72	21	0		1	0	0	1	0		1	1
1	64	36	0		1	0	1	1	0		0	1
0	79	23	0	0	1	0	0	1	0	0	1	1
1	62	26	1	0	1	0	0	1	1	0	1	1
1	32	38	1	0	0	1	0	1	1	0	1
0	41	25	0	0	3	0	1	1	0	0	0	3
0	65	29	1	2	0	1	1	1	1	1	0
1	58	31	0	0	0	1	0	1	0	0	1
1	39	19	0	0	0	0	0	0	0	0	1
0	62	27	2	0	1	0	0	1	1	0	1	1
0	56	24	2	0	0	1	0	1	1	0	1
1	57	36	0	0	0	0	0	0	0	0	1
0	48	24	1	0	0	1	0	1	1	0	0
0	75	28	5	0	0	2	0	1	1	0	1
1	71	29	3	3	0	1	1	1	1	1	1
1	69	27	0	0	3	0	0	1	0	0	1	3
1	72	35	0	0	1	0	1	1	0	0	1	1
0	62	20	0	0	1	0	0	1	0	0	1	1
1	72	29	2		0	2	0	1	1		1
1	39	31	0	0	1	0	0	1	0	0	1	1
1	51	24	3	1	1	0	1	1	1	1	1	1
1	57	38	1		0	1	0	1	1		1
0	68	27	0	0	0	1	0	1	0	0	1
1	44	18	1	1	0	0	0	0	1	1	0
1	72	26	1	1	0	1	0	1	1	1	1
0	72	32	5		0	2	0	1	1		1
0	62	23	3	2	0	1	0	1	1	1	1
1	75	18	1	0	1	0	1	1	1	0	1	1
0	35	22	4	4	0	1	0	1	1	1	1
0	42	23	2	2	0	1	1	1	1	1	1
0	68	26	1	1	0	1	0	1	1	1	1
1	66	29	1	3	3	0	0	1	1	1	1	3
0	32	26	4	2	0	1	1	1	1	1	1
0	33	30	1	1	0	1	0	1	1	1	1
0	77	25	1	1	0	1	0	1	1	1	0
0	65	30	0	0	2	0	0	1	0	0	1	2
1	49	22	0	0	0	0	0	0	0	0	1
0	26	23	0	0	3	0	0	1	0	0	1	3
0	45	29	3	3	0	2	0	1	1	1	0
1	46	20	0	0	2	0	0	1	0	0	0	2
0	33	25	3	1	0	1	0	1	1	1	1
1	40	38	0	0	0	1	0	1	0	0	1
0	60	27	4	4	0	2	0	1	1	1	1
0	40	29	0	0	0	0	0	0	0	0	1
0	55	28	0	0	1	0	0	1	0	0	1	1
1	57	24	2	0	3	0	0	1	1	0	0	3
1	30	23	0	0	1	0	0	1	0	0	1	1
1	40	27	2	2	3	0	0	1	1	1	0	3
0	70	26	0	0	1	0	1	1	0	0	1	1
1	71	31	0	0	3	0	0	1	0	0	1	3
0	47	25	2	2	0	0	1	0	1	1	0
0	52	27	2	2	0	1	1	1	1	1	1
0	36	25	0	0	0	1	0	1	0	0	1
0	45	27	0	0	0	1	0	1	0	0	1
0	60	20	2	2	0	1	0	1	1	1	0
1	39	21	0	0	2	0	0	1	0	0	1	2
0	37	26	0	0	0	1	0	1	0	0	1
0	57	34	0	0	0	1	1	1	0	0	1
0	30	23	0	0	3	0	0	1	0	0	0	3
1	49	27	1	1	0	1	0	1	1	1	1
1	63	32	5	4	0	2	0	1	1	1	1
1	66	19	3	2	0	1	0	1	1	1	1
1	53	27	2	2	0	1	0	1	1	1	1
1	23	21	0	0	1	0	0	1	0	0	1	1
0	69	30	4	2	0	2	1	1	1	1	1
1	72	26	0	0	0	1	0	1	0	0	1
1	55	26	0	0	3	0	0	1	0	0	0	3
0	79	22	2	0	3	0	1	1	1	0	1	3
1	60	30	5	5	0	1	0	1	1	1	1
1	62	26	0	0	2	0	0	1	0	0	1	2
1	47	30	0	0	3	0	0	1	0	0	1	3
1	46	16	1	1	0	1	1	1	1	1	1
1	51	20	2	2	0	1	0	1	1	1	0
0	50	27	1	0	0	1	0	1	1	0	0
1	52	26	0	0	2	0	0	1	0	0	1	2
0	32	25	1	0	0	1	0	1	1	0	1
0	52	32	3	3	0	2	1	1	1	1	1
1	29	19	0	0	1	0	0	1	0	0	1	1
1	58	27	3	2	0	1	1	1	1	1	1
0	65	27	4	4	0	2	2	1	1	1	1
1	53	32	0	0	0	1	0	1	0	0	1
1	50	25	3	3	0	2	0	1	1	1	1
1	43	33	6	4	1	0	0	1	1	1	0	1
1	48	25	0	0	0	1	0	1	0	0	1
0	47	35	0	0	0	0	0	0	0	0	1
0	67	22	5	3	0	1	0	1	1	1	0
0	54	37	5	5	0	1	1	1	1	1	1
0	56	24	2	2	2	0	0	1	1	1	1	2
1	57	28	1	2	0	1	0	1	1	1	1
1	81	22	5	5	1	0	0	1	1	1	1	1
0	67	28	2	2	0	1	0	1	1	1	1
1	55	26	2	2	0	0	0	0	1	1	1
0	64	27	0	0	3	0	0	1	0	0	0	3
0	27	28	4	4	0	2	1	1	1	1	1
1	60	23	0	0	2	0	0	1	0	0	1	2
1	70	21	1	1	0	1	1	1	1	1	1
1	70	30	5	5	0	2	0	1	1	1	1
0	63	33	4	4	0	1	0	1	1	1	0
1	68	22	3	2	0	1	0	1	1	1	1
0	25	25	0	0	1	0	0	1	0	0	1	1
1	36	25	2	0	0	1	0	1	1	0	1
0	60	23	0	0	0	2	0	1	0	0	1
0	35	25	1	1	0	1	1	1	1	1	1
0	36	22	0	0	3	0	0	1	0	0	1	3
1	55	23	2	2	1	0	1	1	1	1	1	1
0	51	28	6	6	0	2	0	1	1	1	1
0	30	30	0	2	0	1	0	1	0	1	0
0	61	23	2	2	0	2	1	1	1	1	0
0	82	28	3	3	3	0	0	1	1	1	1	3
0	65	26	1	2	0	1	0	1	1	1	0
1	52	20	1	0	1	0	0	1	1	0	1	1
1	48	37	0	0	0	0	0	0	0	0	1
0	66	24	2	0	0	0	0	0	1	0	0
1	52	29	0	0	2	0	0	1	0	0	1	2
1	67	28	2	2	0	1	1	1	1	1	0
1	58	30	2	2	0	2	0	1	1	1	1
1	68	24	2	2	1	0	0	1	1	1	0	1
1	31	26	0	0	0	0	0	0	0	0	0
1	34	38	0	0	0	1	0	1	0	0	1
1	53	27	0	0	3	0	0	1	0	0	1	3
1	65	31	2	0	1	0	0	1	1	0	1	1
1	51	20	0	0	0	0	0	0	0	0	1
1	24	24	0	0	1	0	0	1	0	0	1	1
1	52	22	0	0	0	0	0	0	0	0	1
0	53	23	4	2	0	1	0	1	1	1	1
1	69	35	0	2	0	0	1	0	0	1	1
1	62	33	6	6	0	1	1	1	1	1	1
0	44	25	0	0	2	0	0	1	0	0	1	2
0	50	28	1	1	0	1	1	1	1	1	1
1	44	41	2	2	0	2	0	1	1	1	1
1	76	24	0	0	2	0	0	1	0	0	0	2
0	37	27	2	2	1	0	0	1	1	1	1	1
1	56	21	0	0	0	1	0	1	0	0	1
1	51	19	0	0	1	0	0	1	0	0	1	1
1	53	26	0	0	0	0	1	0	0	0	0
0	65	25	0	0	2	0	0	1	0	0	0	2
0	69	25	0	0	0	1	0	1	0	0	1
1	61	26	2	1	0	1	0	1	1	1	1
0	58	25	0	0	3	0	0	1	0	0	1	3
1	63	26	3	0	0	1	1	1	1	0	1
0	26	22	0	0	0	1	0	1	0	0	1
1	68	25	5	2	0	1	0	1	1	1	1
0	32	27	0	0	0	1	0	1	0	0	1
1	51	28	2	2	0	1	0	1	1	1	1
1	79	35	2	3	1	0	0	1	1	1	1	1
1	52	24	0	0	3	0	0	1	0	0	1	3
0	41	28	5	5	0	2	0	1	1	1	1
0	52	28	3	0	0	1	1	1	1	0	1
0	30	26	2	0	2	0	0	1	1	0	1	2
1	75	21	5	4	0	0	0	0	1	1	1
0	31	26	0	0	0	0	0	0	0	0	1
1	67	25	0	0	1	0	0	1	0	0	1	1
1	60	29	3	3	2	0	0	1	1	1	1	2
0	49	26	0	0	2	0	1	1	0	0	1	2
0	57	29	0	0	1	0	0	1	0	0	1	1
1	54	30	0	1	2	0	0	1	0	1	1	2
0	63	28	3	2	0	1	1	1	1	1	1
1	63	26	3	2	0	1	1	1	1	1	1
1	66	33	7	7	1	0	0	1	1	1	1	1
1	56	20	0	0	0	0	0	0	0	0	0
0	35	32	3	2	2	1	0	1	1	1	1	2
0	35	22	0	0	1	0	0	1	0	0	1	1
0	58	23	0	0	1	0	0	1	0	0	1	1
0	41	36	1	3	0	1	0	1	1	1	1
0	56	27	4	2	0	2	0	1	1	1	1
1	33	25	0	0	2	0	0	1	0	0	1	2
1	81	20	3	3	0	2	0	1	1	1	0
1	43	40	0	0	1	0	0	1	0	0	1	1
0	43	28	1	0	0	1	1	1	1	0	1
0	37	28	0	0	1	0	0	1	0	0	1	1
1	43	32	3		0	2	0	1	1		1
0	24	23	0	0	0	0	0	0	0	0	1
1	71	28	2	1	0	1	0	1	1	1	1
1	66	26	3	3	0	1	1	1	1	1	1
0	50	28	0	0	0	1	0	1	0	0	1
0	72	28	0	0	0	1	0	1	0	0	1
1	69	23	2	2	0	1	0	1	1	1	1
1	49	24	0	0	0	0	0	0	0	0	0
1	51	29	0	0	0	2	0	1	0	0	1
0	32	33	0	0	0	1	1	1	0	0	1
0	54	26	2	1	0	1	1	1	1	1	1
1	66	24	5	0	1	0	0	1	1	0	1	1
1	64	26	6	6	0	1	0	1	1	1	1
1	53	26	1	0	1	0	0	1	1	0	1	1
1	50	22	0	0	0	1	0	1	0	0	1
1	52	29	3	2	0	2	0	1	1	1	1
0	22	29	0	0	0	1	0	1	0	0	0
0	57	28	0	0	0	1	1	1	0	0	1
1	55	26	0	0	2	0	0	1	0	0	1	2
1	52	20	0	0	0	1	0	1	0	0	1
0	28	25	0	0	3	0	0	1	0	0	1	3
1	38	18	0	0	1	0	0	1	0	0	0	1
0	53	26	0	2	0	1	1	1	0	1	0
1	43	35	5	5	0	2	0	1	1	1	1
0	54	25	3	0	0	1	1	1	1	0	1
0	59	26	2	2	0	1	0	1	1	1	0
1	44	22	0	2	3	0	0	1	0	1	1	3
0	52	31	0	0	3	1	0	1	0	0	0	3
0	31	29	5	5	1	0	0	1	1	1	1	1
1	63	26	0	0	1	0	0	1	0	0	1	1
0	20	26	3	0	0	1	0	1	1	0	1
1	55	24	2	0	3	0	0	1	1	0	1	3
1	59	23	0	0	0	1	0	1	0	0	1
0	75	25	1	1	0	0	1	0	1	1	0
1	25	22	0	0	0	0	1	0	0	0	0
0	32	28	0	0	0	1	0	1	0	0	1
1	49	24	0	0	3	0	0	1	0	0	1	3
0	64	19	0	0	0	0	0	0	0	0	1
1	58	24	0	0	3	0	0	1	0	0	1	3
0	30	24	0	0	1	0	1	1	0	0	1	1
1	27	26	0	0	1	0	0	1	0	0	1	1
1	60	22	2	0	1	0	0	1	1	0	1	1
0	54	20	0	0	2	0	0	1	0	0	1	2
1	68	22	2	1	1	0	1	1	1	1	0	1
1	76	27	3	3	1	0	0	1	1	1	1	1
1	59	31	7	0	1	0	0	1	1	0	1	1
1	72	20	0	0	0	1	0	1	0	0	1
0	48	27	3	2	0	2	0	1	1	1	1
1	58	38	0	0	0	1	0	1	0	0	1
1	20	20	0	0	2	0	0	1	0	0	1	2
0	34	25	0	0	0	0	0	0	0	0	1
1	67	21	0	0	0	0	1	0	0	0	1
0	20	26	0	0	2	0	0	1	0	0	1	2
1	49	22	0	0	2	0	1	1	0	0	1	2
1	76	30	0	0	2	0	1	1	0	0	1	2
0	53	36	0	0	0	1	1	1	0	0	1
1	56	23	0	0	1	0	0	1	0	0	1	1
1	43	30	2	2	0	0	1	0	1	1	1
0	33	27	3	0	0	2	1	1	1	0	0
0	49	29	0	3	0	2	0	1	0	1	1
0	25	32	0	0	1	0	0	1	0	0	1	1
1	48	31	2	2	0	2	0	1	1	1	1
0	28	33	2	0	1	0	1	1	1	0	1	1
0	51	24	3	2	1	0	1	1	1	1	1	1
1	48	24	1	1	0	0	1	0	1	1	1
0	49	21	3	0	1	0	1	1	1	0	1	1
0	55	28	1	1	1	0	1	1	1	1	1	1
1	63	37	0	4	0	0	0	0	0	1	1
1	64	27	5	4	0	1	1	1	1	1	0
1	78	35	4	4	0	1	0	1	1	1	1
1	52	20	2	0	2	0	0	1	1	0	0	2
1	64	25	0	0	3	0	0	1	0	0	1	3
0	63	23	4	0	0	2	0	1	1	0	1
0	52	25	0	0	0	0	0	0	0	0	0
1	62	31	0	0	1	0	0	1	0	0	1	1
1	42	28	0	0	3	0	0	1	0	0	0	3
1	62	40	0	0	1	0	1	1	0	0	1	1
1	66	28	0	0	3	0	0	1	0	0	0	3
0	58	25	0	0	0	1	1	1	0	0	0
0	59	26	0	0	0	0	0	0	0	0	1
1	50	39	0	2	0	0	0	0	0	1	1
1	60	20	0	0	0	1	1	1	0	0	1
1	57	28	5	4	0	1	1	1	1	1	1
1	64	32	3	4	0	1	1	1	1	1	1
1	42	32	3	2	0	1	0	1	1	1	1
0	49	23	0	0	0	1	1	1	0	0	1
1	56	22	3	3	0	1	1	1	1	1	1
0	89	21	1	1	1	0	1	1	1	1	1	1
1	66	22	4	0	0	2	0	1	1	0	1
1	19	27	0	0	1	0	0	1	0	0	1	1
0	79	24	2	0	1	0	0	1	1	0	1	1
0	32	26	3	2	0	1	1	1	1	1	1
1	62	32	8	8	0	1	0	1	1	1	1
0	65	30	0	0	0	1	0	1	0	0	1
1	48	23	0	0	3	0	0	1	0	0	1	3
0	33	22	0	0	0	1	0	1	0	0	1
0	54	26	4	4	0	2	1	1	1	1	1
1	58	22	0	0	0	0	1	0	0	0	1
1	48	25	0	0	1	0	0	1	0	0	1	1
1	70	26	4	3	1	0	1	1	1	1	1	1
1	44	19	0	0	0	0	0	0	0	0	1
1	25	17	0	0	0	0	0	0	0	0	1
1	66	21	2	2	0	1	0	1	1	1	1
0	37	25	2	1	0	1	0	1	1	1	0
1	82	22	3	3	3	0	0	1	1	1	1	3
1	38	18	0	0	1	0	0	1	0	0	0	1
0	28	25	0	0	3	0	0	1	0	0	1	3
1	53	30	0	0	0	1	0	1	0	0	1
1	65	40	2	2	0	1	0	1	1	1	0
0	51	28	0	0	2	0	0	1	0	0	1	2
0	53	26	0	2	0	1	1	1	0	1	0
1	67	28	2	2	0	2	0	1	1	1	1
0	34	27	2	0	0	1	0	1	1	0	1
1	41	21	0	2	2	0	1	1	0	1	1	2
0	44	22	0	2	3	0	0	1	0	1	1	3
1	49	26	0	0	0	1	0	1	0	0	1
0	59	26	2	2	0	1	0	1	1	1	0
0	75	24	5	2	0	1	1	1	1	1	0
